# Supplementary material for: From Corncob By-Product to Functional Lignins: Comparative Analysis of Alkaline and Organosolv Extraction Followed by Laccase Treatment
Source: Biomolecules. 2025 Aug 26;15(9):1226. doi: 10.3390/biom15091226 (PMC12467641; doi:10.3390/biom15091226)
Supplement: Supplementary file 1 [file biomolecules-15-01226-s001.zip]

Archive with 1 entries (1 files):
- biomolecules-3792512-supplementary.pdf
